# Supplementary material for: Psychosocial health and suicidal ideation among people living with HIV/AIDS: A cross-sectional study in Nanjing, China
Source: PLoS One. 2018 Feb 22;13(2):e0192940. doi: 10.1371/journal.pone.0192940 (PMC5823403; doi:10.1371/journal.pone.0192940)
Supplement: S1 Database — (XLS) [file pone.0192940.s001.xls]

## Sheet: data
number	gender	age	sexual orientation	residence	education level	marital status	Employment status	Monthly income	Route of infection	Living situation	HIV disclosure to family members	Have children	suicial ideation	suicidal plan	suicidal attempt	Social support	Depression	Stigma	Self-esteem	Resilience	Year of HIV confirm	Duration of HAART	CD4	other STD	Social support	Depression	Stigma	Resilience	Self-esteem
1	1	49.2575	1	2	1	3	1	1	1	1	1	1	2	2	2	35	3	71	22	35	10.9041	1.56712	11	0	0	0	0	1	0
2	1	26.3288	2	2	3	1	2	1	2	2	1	0	2	2	2	31	19	71	16	37	2.64658	2.50137	909	0	0	1	0	0	0
3	1	27.411	2	1	3	1	2	2	2	3	1	0	2	2	2	33	8	83	20	37	4.06027	3.50137	509	0	0	0	0	0	0
4	1	39.7562	1	1	2	3	2	1	1	1	1	1	2	2	2	33	27	43	18	46	7.90137	7.76438	78	0	0	1	0	0	0
5	1	38.589	2	1	1	3	1	1	2	3	0	0	2	2	2	44	0	65	14	49	4.2274	4.48493	547	0	0	0	0	0	0
6	1	22.9123	2	1	3	1	1	2	2	3	1	0	2	2	2	42	8	77	20	36	2.39452	2.25753	469	0	0	0	0	0	0
7	1	27.5808	2	1	3	1	1	2	2	3	1	0	1	1	2	35	27	91	26	43	2.47945	2.39452	588	1	0	1	1	0	1
8	1	27.8301	2	1	3	1	1	3	2	2	0	0	2	2	2	35	14	79	21	39	2.39452	1.89315	322	1	0	0	0	0	0
9	1	53.4274	1	2	1	2	1	2	1	3	0	1	1	1	2	41	20	84	24	38	6.39726	4.32603	432	1	0	1	0	0	0
10	1	54.9342	2	2	1	3	1	1	3	1	0	1	2	2	2	20	0	73	10	42	3.06027	2.73425	373	0	1	0	0	0	0
11	1	47.7616	2	1	1	3	2	1	2	1	1	1	1	1	2	25	25	107	15	43	4.64658	3.60548	700	1	1	1	1	0	0
12	1	31.6658	2	1	3	1	1	3	2	1	0	0	2	2	2	35	1	76	18	45	7.56712	1.56712	385	1	0	0	0	0	0
13	1	31.4137	2	1	3	1	1	2	2	3	1	0	2	2	2	38	3	81	11	49	2.64658	2.60548	550	0	0	0	0	0	0
14	1	49.2575	2	1	2	2	1	2	2	3	1	1	1	1	2	44	40	95	27	43	3.73151	3.71507	662	0	0	1	1	0	1
15	1	54.0959	2	1	1	2	1	1	2	3	1	1	1	2	2	26	24	98	24	28	7.48219	6.14795	344	0	1	1	1	1	0
16	1	29.9945	2	1	2	1	2	1	2	3	1	0	2	2	2	44	6	85	16	39	1.89589	1.83562	520	1	0	0	0	0	0
17	1	56.263	2	1	2	2	1	2	2	2	1	1	2	2	2	27	4	74	21	40	5.64658	5.46301	373	0	1	0	0	0	0
18	1	35.9973	2	1	3	3	1	2	2	1	1	0	2	2	2	26	22	77	22	29	2.31233	2.14521	511	0	1	1	0	1	0
19	1	31.9945	2	2	3	1	1	3	2	1	1	0	2	2	2	40	9	93	13	42	2.56438	2.31233	635	0	0	0	1	0	0
20	1	25.5781	1	1	2	1	2	2	1	3	1	0	2	2	2	35	11	82	20	37	2.06027	1.97534	427	1	0	0	0	0	0
21	1	26.663	2	1	1	3	1	1	2	2	1	0	1	2	2	29	18	90	20	34	2.06027	2.00822	364	0	1	1	1	1	0
22	1	26.9918	2	2	2	1	1	2	2	1	1	0	2	2	2	27	13	81	23	37	4.47945	4.12329	289	0	1	0	0	0	0
23	1	40.9233	1	1	3	2	1	2	1	3	0	1	1	2	2	32	19	81	22	35	2.89863	2.71781	620	0	0	1	0	1	0
24	1	33.5836	2	2	3	1	1	3	2	1	0	0	2	2	2	36	8	53	13	44	1.81096	1.68219	204	0	0	0	0	0	0
25	1	51.3918	1	2	1	2	2	1	1	3	1	1	1	2	2	53	6	75	19	41	5.73151	4.73151	386	1	0	0	0	0	0
26	1	44.2548	2	1	3	2	2	3	3	3	1	0	1	1	2	26	46	84	23	33	6.48219	6.36164	329	0	1	1	0	1	0
27	1	40.4192	1	1	1	1	2	1	1	3	1	0	2	2	2	30	8	73	15	38	5.39452	5.23014	720	0	1	0	0	0	0
28	1	34.5863	2	2	1	3	1	2	2	1	1	0	2	2	2	25	30	75	26	25	8.31507	6.28493	268	0	1	1	0	1	1
29	1	39.337	1	1	2	1	2	1	3	1	1	0	2	2	2	25	24	66	21	47	7.73425	7.69315	399	0	1	1	0	0	0
30	1	34.0822	2	1	3	1	1	2	2	1	0	0	2	2	2	35	7	82	13	51	5.31233	4.41096	211	0	0	0	0	0	0
31	1	30.3315	2	2	3	1	1	3	2	1	1	0	2	2	2	33	15	77	17	43	1.72877	1.64384	397	1	0	0	0	0	0
32	1	39.5041	1	2	1	1	2	1	1	1	1	0	2	2	2	27	6	80	16	37	3.64658	3.51781	163	1	1	0	0	0	0
33	1	29.411	2	1	3	1	1	3	3	1	1	0	2	2	2	37	1	51	10	56	4.47945	4.28767	496	1	0	0	0	0	0
34	1	29.2438	2	2	3	1	1	2	2	3	0	0	2	2	2	43	3	79	21	34	4.73151	4.64658	686	0	0	0	0	1	0
35	1	32.0795	2	1	3	1	1	3	2	1	1	0	2	2	2	32	0	99	10	42	4.73151	4.60274	103	0	0	0	1	0	0
36	2	48.8438	1	2	1	2	1	1	1	1	1	1	2	2	2	33	9	75	23	32	1.81096	1.54795	442	1	0	0	0	1	0
37	1	39	2	1	1	1	2	1	2	1	1	0	2	2	2	25	37	80	28	26	2.97534	2.73973	328	0	1	1	0	1	1
38	1	33.9973	2	2	2	1	1	2	2	1	1	0	2	2	2	44	2	58	11	53	5.2274	4.94795	210	0	0	0	0	0	0
39	1	29.663	2	1	2	1	2	1	2	1	1	0	2	2	2	35	4	48	20	36	1.89589	1.84932	550	0	0	0	0	0	0
40	1	44.0877	1	1	2	2	1	2	2	3	0	1	2	2	1	40	17	86	22	28	7.73425	5.57808	295	0	0	1	0	1	0
41	1	62.7726	1	1	2	2	1	3	3	3	1	1	2	2	2	43	3	78	20	42	11.2329	10.1918	358	0	0	0	0	0	0
42	2	55.3479	1	1	1	2	2	1	1	3	1	1	1	2	2	42	34	84	24	37	2.2274	2.12329	337	0	0	1	0	0	0
43	1	66.189	2	1	1	2	1	3	2	3	1	1	1	1	2	44	24	84	24	44	6.14795	2.62192	637	1	0	1	0	0	0
44	1	42.4219	2	2	1	2	1	3	2	2	1	1	2	2	2	38	5	66	20	36	4.31233	4.23562	505	0	0	0	0	0	0
45	1	27.9151	2	2	2	1	1	2	2	2	1	0	2	2	2	40	9	62	21	34	3.73151	2.02466	531	0	0	0	0	1	0
46	1	43.7589	1	1	1	2	1	2	1	3	1	1	1	2	2	42	14	73	14	50	1.64384	1.56164		0	0	0	0	0	0
47	1	35.4164	1	1	3	2	1	2	3	3	1	1	2	2	2	35	17	77	22	28	7.73425	6.53699	423	0	0	1	0	1	0
48	2	74.6137	1	1	1	2	2	1	1	3	1	1	2	2	2	37	0	70	20	35	9.56712	6.53425	79	0	0	0	0	1	0
49	1	55.263	2	1	3	3	1	3	2	3	0	1	2	2	2	39	12	77	21	33	10.9808	9.70411	208	0	0	0	0	1	0
50	1	32.9178	2	1	3	1	1	3	2	3	1	0	1	1	1	29	29	98	28	38	1.72877	1.66849	234	0	1	1	1	0	1
51	2	29.5808	1	2	1	1	1	2	3	2	1	0	2	2	2	36	11	82	19	49	7.31507	2.70411	695	0	0	0	0	0	0
52	1	31.1644	2	1	3	1	1	3	2	2	1	0	2	2	2	31	9	60	10	53	4.56438	3.49863	730	0	0	0	0	0	0
53	1	28.9151	2	1	1	1	1	2	2	3	1	0	2	2	2	34	8	67	14	37	2.39452	2.31781	699	1	0	0	0	0	0
54	1	58.0986	2	1	1	3	2	1	2	3	0	1	2	2	2	30	8	96	20	36	7.31507	6.24932	1124	0	1	0	1	0	0
55	1	23.8274	2	1	3	1	1	2	2	2	1	0	2	2	2	40	3	70	11	43	2.64658	2.68493	155	0	0	0	0	0	0
56	1	21.0712	2	1	3	1	2	1	2	2	1	0	2	2	2	26	25	52	12	32	1.81096	1.70137	327	0	1	1	0	1	0
57	1	47.1753	2	1	1	3	1	1	2	3	1	1	2	2	2	41	23	84	20	33	4.06027	3.84384	269	0	0	1	0	1	0
58	1	56.263	2	1	3	3	1	2	2	2	1	1	1	2	2	27	20	82	17	39	6.20274	3.73151	627	0	1	1	0	0	0
59	1	22.5781	2	1	2	1	1	2	3	2	0	0	1	2	2	39	15	71	17	38	3.47945	2.23836	234	0	0	0	0	0	0
60	1	55.8548	1	2	1	2	1	1	3	3	1	1	2	2	2	42	16	96	18	31	1.81096	1.66301	259	0	0	1	1	1	0
61	1	48.8438	2	1	2	3	1	3	3	1	1	1	1	1	1	21	41	110	16	40	2.8137	2.64658	639	0	1	1	1	0	0
62	1	23.4082	2	1	3	1	2	1	2	2	0	0	2	2	2	35	2	44	14	44	2.73151	1.7589	248	0	0	0	0	0	0
63	1	29.411	2	2	1	1	1	2	2	2	1	0	1	2	2	39	2	90	15	36	4.8137	4.56438	762	0	0	0	1	0	0
64	1	39.4192	2	1	3	1	1	3	2	3	0	0	2	2	2	31	17	82	22	35	4.06027	2.64658	65	0	0	1	0	1	0
65	1	35.0822	2	1	3	1	2	2	2	1	1	0	2	2	2	32	19	66	19	32	5.06027	4.8137	730	0	0	1	0	1	0
66	1	26.8301	2	1	3	1	1	3	2	1	0	0	1	1	2	24	36	112	29	20	3.47945	3.33151	532	1	1	1	1	1	1
67	1	36.2493	2	1	3	1	1	2	2	1	1	0	2	2	2	24	24	85	20	38	4.39452	4.35342	313	0	1	1	0	0	0
68	1	33.5836	2	1	2	1	1	3	2	1	0	0	1	2	2	32	14	73	21	35	1.72877	1.51507	225	0	0	0	0	1	0
69	1	67.5233	1	1	2	2	2	3	2	1	1	1	2	2	2	26	18	81	17	39	2.56438	2.50685	302	0	1	1	0	0	0
70	1	54.6822	2	1	1	2	1	1	3	3	1	1	2	2	2	36	5	66	22	32	6.23014	4.08493	789	1	0	0	0	1	0
71	1	31.9945	2	2	1	3	1	1	2	3	1	0	2	2	2	38	10	90	19	36	5.97808	3.6137	862	1	0	0	1	0	0
72	1	59.6027	2	1	1	3	1	2	2	2	1	1	1	1	2	35	28	92	21	40	4.39452	4.2274	683	0	0	1	1	0	0
73	1	37.2493	1	2	1	2	2	2	1	3	1	1	2	2	2	43	10	74	19	32	9.23014	8.81644	258	0	0	0	0	1	0
74	1	42.674	2	1	3	3	1	3	2	3	1	1	1	1	2	31	15	118	11	29	8.97808	2.04658	299	0	0	0	1	1	0
75	1	40.7562	2	1	3	3	1	3	2	3	1	1	2	2	2	40	4	64	11	42	3.56438	2.00822	283	0	0	0	0	0	0
76	1	36.3342	2	1	1	1	2	2	2	3	1	0	2	2	2	37	1	71	14	41	4.2274	4.1863	446	0	0	0	0	0	0
77	1	34.9205	1	2	1	3	1	2	1	1	1	1	2	2	2	41	6	71	23	50	3.97534	2.12329	629	1	0	0	0	0	0
78	1	21.4904	2	1	3	1	2	1	2	2	0	0	2	2	2	31	9	83	13	40	1.89589	1.73973	340	0	0	0	0	0	0
79	1	40.337	2	1	1	3	1	2	2	1	0	0	2	2	2	19	13	103	25	44	2.64658	2.47945	351	1	1	0	1	0	1
80	1	49.5096	2	1	3	1	1	3	2	1	0	0	2	2	2	23	10	79	21	42	2.73151	2.49041	430	0	1	0	0	0	0
81	1	48.8438	1	1	2	3	1	3	3	1	1	1	2	2	2	29	9	101	16	45	3.47945	3.2274	600	0	1	0	1	0	0
82	1	29.3288	2	2	3	1	2	2	2	3	1	0	1	1	2	31	14	80	20	36	6.23014	2.26575	435	0	0	0	0	0	0
83	1	47.7616	2	2	1	3	2	1	2	1	1	1	1	1	2	26	19	92	19	39	4.39452	4.23014	498	0	1	1	1	0	0
84	1	30.4986	2	1	2	3	2	3	2	3	0	0	2	2	2	37	17	96	15	41	3.31233	3.2274	448	0	0	1	1	0	0
85	1	54.263	2	1	1	2	1	1	2	3	1	1	2	2	2	35	33	98	28	30	5.89863	4.58356	353	0	0	1	1	1	1
86	1	40.5041	2	1	2	2	1	2	2	1	1	1	2	2	2	45	0	70	10	56	9.14795	3.86849	611	0	0	0	0	0	0
87	1	23.8932	2	2	3	1	1	2	2	2	0	0	2	2	2	34	13	80	19	52	1.72877	1.56164	400	1	0	0	0	0	0
88	1	40.337	2	1	3	2	2	3	2	2	1	0	2	2	2	42	11	72	19	43	4.64658	3.23836	550	0	0	0	0	0	0
89	1	42.926	2	2	1	1	1	1	2	1	1	1	2	2	2	23	22	83	26	30	1.69589	1.5863	525	1	1	1	0	1	1
90	1	32.2466	2	2	2	1	1	1	2	3	1	0	2	2	2	32	22	84	20	29	1.72877	1.66849	170	0	0	1	0	1	0
91	1	29.663	2	2	3	1	2	2	2	2	1	0	1	1	2	24	22	93	14	50	5.73151	5.60274	423	0	1	1	1	0	0
92	1	42.0877	2	1	3	2	1	2	2	3	1	0	2	2	2	28	11	94	13	51	2.56438	2.51507	433	0	1	0	1	0	0
93	1	42.5918	2	1	3	1	1	3	1	1	0	0	1	1	1	14	24	99	30	30	1.89589	1.6	246	0	1	1	1	1	1
94	1	45.926	1	1	1	2	1	2	1	3	0	1	2	2	2	44	10	87	20	37	3.89863	3.64658	350	0	0	0	0	0	0
95	1	34.3342	2	1	3	1	2	2	2	2	0	0	2	2	2	32	2	85	15	40	5.56438	4.64658	368	0	0	0	0	0	0
96	1	59.5178	1	1	1	2	1	1	1	3	1	1	2	2	2	36	2	74	20	28	8.28219	6.42466	628	0	0	0	0	1	0
97	1	41.5041	1	1	2	2	2	1	1	3	1	1	1	2	2	26	27	101	27	26	3.7589	3.56164	272	0	1	1	1	1	1
98	1	28.0767	2	1	3	1	1	3	2	1	1	0	2	2	2	37	13	71	18	45	5.32055	4.21644	886	0	0	0	0	0	0
99	1	49.8164	1	2	1	3	2	2	1	1	1	1	2	2	2	32	24	74	22	48	3.30685	1.54795	180	0	0	1	0	0	0
100	1	37.2493	2	1	2	1	2	3	2	2	0	0	2	2	2	32	15	68	18	35	3.2274	2.92877	42	0	0	0	0	1	0
101	1	52.5123	2	2	1	3	1	2	2	3	1	1	2	2	2	47	0	92	18	45	1.79178	1.66301	70	0	0	0	1	0	0
102	1	34.9973	2	2	3	1	1	3	2	1	0	0	1	2	2	18	25	109	27	34	4.32055	4.21918	596	0	1	1	1	1	1
103	1	36.5863	1	1	2	2	1	3	1	3	1	0	2	2	2	29	23	82	19	38	1.56164	1.54795	22	0	1	1	0	0	0
104	1	64.5205	1	2	1	2	2	1	3	3	1	1	2	2	2	29	33	70	19	35	1.61918	1.5863	6	1	1	1	0	1	0
105	1	36.4164	2	1	1	1	1	3	2	2	1	0	2	2	2	32	10	85	21	37	1.89589	1.90685	267	0	0	0	0	0	0
106	1	26.2438	2	2	3	1	2	1	2	2	1	0	2	2	2	31	7	81	20	41	3.14521	3.08219	354	0	0	0	0	0	0
107	1	64.8548	2	1	1	2	2	1	2	3	0	1	2	2	2	33	14	82	24	33	4.97534	4.93973	309	0	0	0	0	1	0
108	1	58.0137	1	2	1	2	2	1	1	3	1	1	2	2	2	45	3	88	20	34	2.12329	1.78904	408	0	0	0	1	1	0
109	1	46.0055	2	1	1	1	2	1	2	1	1	0	2	2	2	48	0	45	10	51	4.56438	4.31233	209	1	0	0	0	0	0
110	1	27.411	2	1	3	1	1	1	2	1	1	0	2	2	2	25	2	71	14	37	7.73425	1.50959	144	1	1	0	0	0	0
111	1	46.5096	2	2	1	3	2	1	2	3	1	0	2	2	2	42	54	114	28	22	1.64384	1.50959	205	0	0	1	1	1	1
112	1	29.8301	2	1	2	1	2	3	2	3	1	1	1	1	2	44	35	96	25	40	1.56164	1.50959	57	0	0	1	1	0	1
113	1	23.1589	2	1	3	1	2	1	2	3	0	0	1	2	2	29	15	86	12	48	3.31233	1.66301	420	0	1	0	0	0	0
114	1	24.4932	2	1	3	1	1	2	2	2	1	1	1	2	2	33	2	76	12	48	2.56438	2.51781	605	0	0	0	0	0	0
115	1	53.5123	2	2	2	2	1	2	2	1	1	1	1	1	2	37	26	83	18	41	1.64384	1.50959	88	0	0	1	0	0	0
116	1	26.9151	2	1	3	1	1	2	2	3	1	0	2	2	2	31	32	86	25	34	1.64384	1.59452	190	0	0	1	0	1	1
117	1	28.663	1	2	1	1	2	1	1	3	1	0	1	1	1	25	20	82	31	27	3.89863	1.50959	219	0	1	1	0	1	1
118	2	45.926	1	1	1	2	1	1	1	3	1	1	2	2	2	43	21	86	24	37	1.56164	1.50959	88	0	0	1	0	0	0
119	1	27.5808	2	1	3	1	1	3	2	1	1	0	2	2	2	41	10	78	20	40	1.89589	1.5863	335	0	0	0	0	0	0
120	1	26.3288	1	1	3	1	1	3	1	3	1	0	2	2	2	37	4	49	16	51	2.47945	2.46849	808	0	0	0	0	0	0
121	1	58.7699	2	1	1	2	1	2	2	3	1	1	1	2	2	45	13	79	21	45	5.64658	3.52055	211	0	0	0	0	0	0
122	1	52.6795	1	1	3	2	1	3	1	3	1	1	1	2	2	45	1	80	19	38	2.39452	2.35342	80	0	0	0	0	0	0
123	1	30.1644	2	2	1	1	2	3	2	2	1	0	2	2	2	45	15	45	21	45	6.23014	3.20274	825	0	0	0	0	0	0
124	1	28.9918	2	1	3	1	1	2	2	3	0	1	2	2	2	37	3	68	11	42	2.8137	2.72877	484	0	0	0	0	0	0
125	1	30.9945	2	2	1	1	1	3	2	1	1	0	2	2	2	35	21	82	23	35	2.14521	2.09315	241	0	0	1	0	1	0
126	1	22.074	2	2	3	1	2	1	2	2	0	1	2	2	2	32	17	81	19	50	1.81096	1.74247	628	0	0	1	0	0	0
127	1	25.4082	2	2	3	1	1	3	2	2	1	0	1	1	1	30	45	109	21	39	5.39452	5.3589	436	0	1	1	1	0	0
128	1	49.9288	2	1	3	2	1	3	2	3	1	1	1	1	2	49	14	93	25	45	8.56712	8.48219	549	0	0	0	1	0	1
129	1	39.4192	2	2	1	2	2	1	3	3	1	1	1	2	2	50	15	88	17	39	2.31233	2.14521	192	0	0	0	1	0	0
130	1	54.011	1	1	1	2	1	1	1	1	0	1	2	2	2	40	2	60	20	35	5.14795	4.50411	259	0	0	0	0	1	0
131	1	27.5808	2	2	3	1	1	3	2	1	0	0	2	2	2	33	10	70	20	41	1.85753	1.73973	265	0	0	0	0	0	0
132	1	25.9123	2	1	1	1	1	2	2	2	1	0	1	2	2	35	32	69	29	35	1.81096	1.56986	383	0	0	1	0	1	1
133	1	24.8274	2	1	1	1	1	2	2	3	1	0	2	2	2	30	10	74	16	36	1.64384	1.54795	455	0	1	0	0	0	0
134	1	29.7479	2	1	2	1	1	2	2	3	1	0	2	2	2	30	3	60	11	37	3.55616	3.30959	354	0	1	0	0	0	0
135	1	31.4137	2	1	3	2	1	2	2	3	1	1	2	2	2	35	17	73	22	39	1.81096	1.56986	483	0	0	1	0	0	0
136	1	40.2521	2	1	2	3	1	2	2	1	0	0	2	2	2	38	7	88	22	44	2.3863	2.23836	376	1	0	0	1	0	0
137	1	36.4164	2	2	2	1	2	2	3	3	1	0	1	2	2	39	12	80	17	38	5.32055	3.59726	555	0	0	0	0	0	0
138	1	56.4301	2	1	1	2	1	1	2	3	1	1	2	2	2	41	1	62	13	49	3.8137	3.64658	317	1	0	0	0	0	0
139	1	62.3534	1	1	1	3	2	2	1	1	0	1	1	2	2	32	5	82	21	26	4.66849	4.27671	202	1	0	0	0	1	0
140	1	47.9288	2	2	1	1	1	1	2	2	0	0	2	2	2	35	3	93	14	44	4.73425	4.28767	179	0	0	0	1	0	0
141	2	44.5918	1	1	2	3	1	1	1	1	1	1	1	2	2	26	27	104	25	28	4.56438	4.52329	463	0	1	1	1	1	1
142	1	22.2192	2	1	2	1	1	1	2	3	0	0	2	2	2	31	9	78	13	48	2.15616	2.04658	44	0	0	0	0	0	0
143	1	29.4959	2	2	3	1	1	2	2	1	0	0	1	2	2	30	20	86	19	42	1.64384	1.54795	476	0	1	1	0	0	0
144	1	24.989	2	1	3	1	1	3	2	2	1	0	2	2	2	34	8	65	12	49	6.48219	1.72877	683	0	0	0	0	0	0
145	1	48.7233	2	2	1	2	1	1	2	3	1	0	1	1	2	43	39	79	26	32	1.81096	1.73973	181	0	0	1	0	1	1
146	2	60.6027	1	2	1	2	2	1	1	3	1	1	2	2	2	44	6	81	22	31	1.54247	1.50685	313	0	0	0	0	1	0
147	1	26.3288	2	2	2	1	1	3	2	3	0	0	1	2	2	29	39	115	18	40	1.83014	1.73973	395	1	1	1	1	0	0
148	1	57.263	2	1	2	1	2	2	2	3	1	0	2	2	2	41	0	74	20	47	3.4411	3.33151	278	0	0	0	0	0	0
149	1	32.2767	2	1	3	1	1	3	2	2	1	0	2	2	2	33	0	83	13	38	3.14521	3.06027	675	0	0	0	0	0	0
150	1	43.926	2	2	1	2	1	1	1	3	1	1	2	2	2	49	3	69	16	46	4.89863	2.89863	696	0	0	0	0	0	0
151	1	64.0164	1	2	1	2	2	1	1	3	1	1	2	2	2	41	5	76	19	42	1.6	1.50959	89	0	0	0	0	0	0
152	1	35.9973	2	2	3	3	2	3	2	1	1	0	1	2	2	30	29	83	24	33	1.64384	1.50411	287	1	1	1	0	1	0
153	1	32.3534	2	2	3	1	1	3	2	2	1	0	2	2	2	32	0	71	12	55	3.8137	3.32877	220	0	0	0	0	0	0
154	2	49.9288	1	1	1	2	2	2	1	3	1	1	2	2	2	37	2	75	16	45	1.56164	1.50411	268	0	0	0	0	0	0
155	1	36.9973	2	1	2	1	1	2	2	2	1	0	2	2	2	35	16	81	21	39	3	2.87123	431	0	0	1	0	0	0
156	1	24.074	2	2	2	1	1	2	2	2	0	0	1	1	2	34	31	85	23	36	2.27123	2.00822	266	0	0	1	0	0	0
157	1	40.7562	2	2	1	3	1	2	2	2	0	1	2	2	2	39	11	88	21	32	4.65479	4.50137	566	0	0	0	1	1	0
158	1	29.9945	2	1	3	1	2	2	2	3	1	0	1	2	2	38	13	76	18	42	7.66027	2.53151	618	0	0	0	0	0	0
159	1	60.1836	2	1	1	2	1	3	2	3	1	1	1	2	2	39	20	95	19	30	3.47945	3.40548	339	0	0	1	1	1	0
160	1	59.3288	1	1	1	2	2	1	1	3	1	1	2	2	2	34	28	89	23	32	4.93699	4.8274	197	0	0	1	1	1	0
161	1	35.7534	2	1	3	2	1	3	3	3	1	1	2	2	2	51	3	71	16	46	2.8137	2.73151	804	0	0	0	0	0	0
162	1	26.3288	2	1	2	1	1	3	2	1	0	0	2	2	2	40	6	71	10	53	3.86301	2.21918	401	0	0	0	0	0	0
163	1	30.9178	2	2	1	1	1	3	2	1	1	0	2	2	2	29	20	78	12	35	4.64658	4.47945	759	0	1	1	0	1	0
164	1	35.6685	2	1	3	1	1	3	2	3	1	0	2	2	2	36	27	84	15	41	1.72877	1.72877	276	0	0	1	0	0	0
165	1	34.5014	2	1	3	1	1	2	2	2	0	0	1	1	2	31	28	81	26	34	6.56712	1.89589	475	1	0	1	0	1	1
166	1	54.8493	2	1	2	2	1	2	2	3	1	1	2	2	2	50	5	77	16	53	4.89863	4.74795	271	0	0	0	0	0	0
167	1	34.2493	1	2	1	3	1	2	2	3	1	1	1	1	2	46	5	74	20	42	3.97534	3.75616	151	0	0	0	0	0	0
168	1	53.9315	1	1	1	3	2	2	3	1	0	0	1	1	2	32	5	81	21	44	3.8137	2.11781	196	1	0	0	0	0	0
169	1	58.6849	2	1	2	2	1	2	2	3	1	1	1	1	1	26	21	107	23	39	8.97808	7.53151	745	0	1	1	1	0	0
170	1	30.4137	1	1	2	2	2	2	1	3	1	1	2	2	2	43	5	72	20	47	4.89863	4.27397	551	0	0	0	0	0	0
171	1	49.2575	2	2	2	2	1	2	2	3	0	1	2	2	2	42	9	87	18	51	2.64658	2.22466	380	0	0	0	0	0	0
172	1	59.937	2	1	1	3	1	2	2	1	0	0	1	2	2	26	41	80	28	17	8.81644	6.35616	439	0	1	1	0	1	1
173	1	28.4959	2	1	3	2	1	3	2	3	1	0	2	2	2	47	6	98	11	40	3.39452	2.57808	898	0	0	0	1	0	0
174	1	64.0055	2	1	2	2	2	3	2	3	1	1	2	2	2	31	1	79	13	35	3.97534	3.93973	118	0	0	0	0	1	0
175	1	39.1342	2	2	1	2	2	2	2	1	1	1	2	2	2	23	29	93	28	35	2.31233	2.21918	233	0	1	1	1	1	1
176	1	31.3315	2	2	3	1	2	3	2	2	0	0	2	2	2	35	2	77	11	45	3.14521	2.26849	611	0	0	0	0	0	0
177	1	51.5123	2	1	1	3	1	1	1	3	0	1	1	2	2	29	29	85	24	30	3.31233	3.1726	426	0	1	1	0	1	0
178	1	44.4219	1	2	1	2	1	1	1	3	0	1	1	2	2	27	31	113	27	34	2.97534	2.73699	390	1	1	1	1	1	1
179	2	47.1753	1	1	1	2	2	1	1	3	1	1	1	2	2	29	9	84	18	34	2.64658	2.39452	268	0	1	0	0	1	0
180	1	27.3288	2	2	1	1	1	2	2	2	1	0	2	2	2	26	11	89	19	31	1.72877	1.66301	498	0	1	0	1	1	0
181	1	27.7479	2	2	1	1	1	3	2	2	1	0	2	2	2	32	15	72	19	37	1.72877	1.66301	298	0	0	0	0	0	0
182	1	36.5014	2	1	3	1	1	3	2	3	1	0	2	2	2	38	1	78	14	39	7.48219	6.4411	605	0	0	0	0	0	0
183	1	31.4137	2	2	3	1	1	3	2	2	1	0	2	2	2	33	32	88	24	32	6.23014	6.11781	503	0	0	1	1	1	0
184	1	36.3342	2	1	3	2	2	2	2	3	1	0	2	2	2	33	6	88	15	40	5.89863	4.0411	661	0	0	0	1	0	0
185	1	32.1644	2	1	3	1	1	3	2	3	1	0	1	2	2	36	23	88	23	45	5.14521	3.92055		0	0	1	1	0	0
186	1	27.9151	2	2	3	1	1	3	2	2	1	0	2	2	2	42	0	45	10	51	2.14521	2.91507	484	0	0	0	0	0	0
187	1	32.7507	2	2	1	2	1	2	2	3	0	1	2	2	2	52	0	68	10	42	2.73151	2.44932	558	0	0	0	0	0	0
188	1	33.3753	2	1	3	1	1	3	2	1	0	0	1	2	2	33	24	85	20	35	6.14795	5.55616	378	1	0	1	0	1	0
189	1	31.6658	1	2	2	1	1	2	1	1	1	0	2	2	2	30	16	67	24	48	4.47945	2.73151	586	0	1	1	0	0	0
190	1	44.9945	1	1	1	3	2	1	1	3	1	0	2	2	2	39	7	72	18	40	6.20548	6.11507	354	0	0	0	0	0	0
191	1	30.9178	2	2	1	1	1	3	2	1	1	0	2	2	2	38	16	91	21	49	4.31233	3.97534	531	0	0	1	1	0	0
192	1	50.6795	2	1	2	3	1	1	2	3	0	0	2	2	2	33	18	87	23	32	9.23014	9.14795	409	0	0	1	0	1	0
193	1	34.0822	1	2	1	1	2	1	1	3	1	0	2	2	2	34	3	82	20	35	5.14521	3.54247	525	0	0	0	0	1	0
194	1	29.3288	1	1	3	1	1	3	1	1	1	0	2	2	2	33	3	63	17	40	3.47945	3.26849	449	0	0	0	0	0	0
195	1	50.1781	1	1	3	2	1	2	3	3	1	1	2	2	2	41	15	71	20	50	10.0932	9.92877	354	0	0	0	0	0	0
196	1	27.663	2	1	2	1	1	3	2	3	1	0	2	2	2	37	6	106	13	35	3.56438	3.39452	550	0	0	0	1	1	0
197	1	34.8356	2	2	1	1	2	2	2	2	1	0	2	2	2	31	42	73	17	39	2.73151	2.56438	312	0	0	1	0	0	0
198	1	27.9918	2	2	3	1	1	2	2	1	1	0	2	2	2	36	24	107	21	43	3.56438	2.47123	703	0	0	1	1	0	0
199	1	36.0822	2	1	2	1	1	3	2	3	0	0	2	2	2	34	3	81	13	44	3.90137	3.75342	540	0	0	0	0	0	0
200	1	28.3288	2	1	2	1	2	2	2	1	1	0	1	2	2	40	20	76	22	40	3.64658	2.92603	767	0	0	1	0	0	0
201	1	31.0795	2	1	2	1	1	2	2	2	1	0	2	2	2	39	18	70	18	33	6.73425	4.50685	542	0	0	1	0	1	0
202	1	22.989	2	1	3	1	2	1	2	3	1	0	1	2	2	27	41	106	30	30	2.31233	1.30959	51	0	1	1	1	1	1
203	1	27.0767	2	2	1	1	2	1	2	2	1	0	2	2	2	24	1	71	19	35	5.56438	2.75616	466	1	1	0	0	1	0
204	1	34.9973	2	2	2	1	1	3	2	1	1	0	2	2	2	24	11	80	20	37	1.72877	1.64384	193	0	1	0	0	0	0
205	1	36.1671	2	1	3	1	1	2	2	3	1	0	2	2	2	31	13	85	25	34	5.35068	5.27397	285	0	0	0	0	1	1
206	1	24.8274	2	1	2	1	2	2	2	3	1	0	1	1	1	30	40	113	27	35	2.39452	2.31233	280	0	1	1	1	1	1
207	1	36.6685	2	1	3	1	1	3	3	3	1	1	2	2	2	37	6	74	20	40	2.73151	2.60274	524	0	0	0	0	0	0
208	1	53.7644	1	1	3	2	1	3	1	3	1	1	2	2	2	32	3	70	19	40	6.31507	6.23014	351	0	0	0	0	0	0
209	1	29.7479	2	1	1	1	1	3	2	1	0	0	2	2	2	24	14	54	20	42	5.07123	1.73973	256	1	1	0	0	0	0
210	1	26.5808	2	1	3	1	1	3	2	1	0	0	2	2	2	41	9	82	11	55	5.64658	3.13973	202	0	0	0	0	0	0
211	1	32.3315	2	2	3	2	1	3	2	3	1	1	1	1	2	54	4	93	11	56	4.14521	3.99726	925	0	0	0	1	0	0
212	1	38	2	1	3	2	1	3	2	3	1	1	2	2	2	48	4	74	14	36	3.8137	3.75342	250	0	0	0	0	0	0
213	1	35.1671	2	1	1	2	1	3	2	3	0	0	1	2	2	26	24	79	16	44	6.90137	1.72055	49	0	1	1	0	0	0
214	1	23.4082	2	1	3	1	2	1	2	2	0	0	1	1	2	29	8	83	22	33	3.49863	3.13973	256	0	1	0	0	1	0
215	1	54.6	1	1	1	2	2	3	1	1	1	1	2	2	2	35	22	87	28	38	4.89863	4.89863	970	0	0	1	0	0	1
216	1	44.7589	2	1	3	3	2	3	2	3	0	1	2	2	2	33	0	60	10	46	5.47945	5.2274	210	0	0	0	0	0	0
217	1	35.3342	2	1	3	2	2	3	2	3	1	1	2	2	2	40	8	79	19	44	3.65205	3.43288	448	0	0	0	0	0	0
218	1	36.2493	2	1	3	1	1	3	2	1	0	0	1	1	2	22	8	101	13	28	5.59726	5.32877	567	0	1	0	1	1	0
219	1	46.7616	1	1	2	2	2	3	1	3	1	1	1	2	2	42	3	80	21	38	3.8137	3.43014	328	0	0	0	0	0	0
220	1	54.9342	1	1	1	3	1	1	1	1	1	1	1	2	2	20	13	80	20	36	11.0466	4.87123	428	0	1	0	0	0	0
221	1	56.1808	2	1	1	3	1	1	2	1	0	1	2	2	2	29	6	88	17	32	3.2274	3.14521	223	0	1	0	1	1	0
222	1	64.4356	1	1	1	2	1	1	1	3	1	1	2	2	2	31	5	77	18	37	4.24658	3.23836	572	0	0	0	0	0	0
223	1	41.5041	2	1	3	3	2	3	2	3	1	1	2	2	2	26	3	74	22	38	8.23014	3.14521	155	0	1	0	0	0	0
224	1	23.1068	2	1	3	1	2	1	2	1	0	0	1	1	2	19	27	118	27	34	2.56438	2.23836	512	0	1	1	1	1	1
225	1	32.3315	1	1	3	1	2	3	1	2	1	0	1	1	2	46	20	74	26	37	3.42192	2.73425	59	0	0	1	0	0	1
226	1	36.8356	2	2	1	2	1	1	2	1	0	1	2	2	2	49	17	79	18	45	2.73151	2.39452	470	0	0	1	0	0	0
227	1	50.0082	2	2	1	2	1	2	2	2	1	1	1	1	1	39	26	87	25	30	2.67945	1.79726	243	0	0	1	0	1	1
228	1	26.0767	2	1	2	1	1	3	2	2	0	0	2	2	2	32	9	85	12	41	1.56164	1.52329	334	0	0	0	0	0	0
229	1	43.0027	1	1	1	2	2	1	3	3	1	1	1	2	2	26	21	83	30	30	8.67945	1.96438	42	0	1	1	0	1	1
230	1	70.611	2	1	1	2	2	1	2	3	1	1	2	2	2	41	6	76	20	41	5.30137	4.12055	353	1	0	0	0	0	0
231	1	48.1753	1	2	1	2	1	3	1	3	1	1	1	2	2	41	23	105	29	30	6.73425	6.48219	299	0	0	1	1	1	1
232	1	24.5781	2	2	2	1	2	2	2	1	1	0	1	2	2	26	31	79	26	29	1.72877	1.56712	220	0	1	1	0	1	1
233	1	26.1616	2	1	3	1	1	1	2	3	1	0	2	2	2	39	0	86	16	40	3.6137	3.52329	269	0	0	0	0	0	0
234	1	56.9342	2	1	1	2	2	1	2	3	1	1	2	2	2	22	42	96	23	26	8.12055	8.03288	296	0	1	1	1	1	0
235	1	45.3397	1	2	1	3	1	1	1	3	1	0	2	2	2	31	1	69	20	31	11.3233	5.59452	49	0	0	0	0	1	0
236	1	29.411	2	1	2	1	1	2	2	1	0	0	2	2	2	41	4	97	17	47	2.86575	2.71781	720	0	0	0	1	0	0
237	2	43.5068	1	1	1	3	2	1	1	3	1	1	2	2	2	40	4	100	15	27	3.97808	3.70137	552	0	0	0	1	1	0
238	1	32.0795	2	1	3	1	1	3	2	1	0	0	1	1	2	30	22	77	10	32	1.56164	1.45205	194	0	1	1	0	1	0
239	1	27.4959	2	1	2	1	1	2	2	3	0	0	2	2	2	33	3	81	12	50	7.67945	3.6137	390	0	0	0	0	0	0
240	1	30.9945	2	2	2	1	1	1	2	2	0	0	2	2	2	39	3	94	12	53	5.73151	3.11507	578	0	0	0	1	0	0
241	1	31.3315	2	1	3	1	1	3	2	3	1	0	2	2	2	39	11	85	11	34	2.89863	2.56438	493	0	0	0	0	1	0
242	1	25.8274	2	2	3	1	1	3	2	1	0	0	2	2	2	33	7	69	15	41	2.97534	2.47945	854	0	0	0	0	0	0
243	1	28.9918	2	2	3	1	1	2	2	1	1	0	1	2	2	34	7	82	15	39	2.8137	2.69315	355	0	0	0	0	0	0
244	2	28.3288	1	2	1	3	1	1	1	2	1	0	2	2	2	41	14	79	20	42	3.7863	3.5863	821	0	0	0	0	0	0
245	1	42.2548	2	2	2	2	1	2	2	1	1	1	2	2	2	25	16	101	21	38	2.30959	2.19452	318	0	1	1	1	0	0
246	1	35.0822	2	1	2	3	1	3	2	1	1	1	2	2	2	40	1	76	20	38	4.89863	4.23836	731	0	0	0	0	0	0
247	1	58.4849	2	1	1	3	2	2	2	1	0	1	1	2	2	28	20	95	25	37	6.29863	6.10685	238	0	1	1	1	0	1
248	1	38.337	2	2	2	3	1	2	2	1	0	0	2	2	2	28	5	89	18	40	5.39452	1.63014	53	0	1	0	1	0	0
249	1	43.789	2	2	1	1	1	3	2	1	0	0	2	2	2	24	4	89	19	31	7.14247	4.10411	454	0	1	0	1	1	0
250	1	35.4164	2	1	2	1	1	1	2	1	1	0	2	2	2	26	21	100	23	34	2.26575	3.18082	299	0	1	1	1	1	0
251	1	30.3315	2	2	3	1	1	2	2	3	1	0	2	2	2	37	22	93	12	50	3.06027	2.65205	466	1	0	1	1	0	0
252	1	24.326	2	2	2	1	2	1	2	3	1	0	1	1	1	25	18	98	26	39	4.89041	1.72329	709	0	1	1	1	0	1
253	1	50.9315	2	1	3	1	2	1	2	2	1	0	2	2	2	31	20	81	23	41	1.72877	1.70959	198	0	0	1	0	0	0
254	1	49.2575	2	2	1	2	1	3	2	3	1	1	1	2	2	43	31	83	26	44	2.73151	2.48767	633	1	0	1	0	0	1
255	1	24.4932	2	2	2	1	1	2	2	3	1	0	2	2	2	43	0	51	18	44	3.51781	3.17808	828	0	0	0	0	0	0
256	1	40.0849	1	1	3	2	1	3	1	3	1	0	2	2	2	49	5	65	13	52	5.39452	4.96164	562	0	0	0	0	0	0
257	1	61.3507	1	1	1	2	2	2	1	3	1	1	1	2	2	34	1	84	17	41	1.73425	1.67945	11	0	0	0	0	0	0
258	1	21.2384	2	1	2	1	2	1	2	1	1	0	2	2	2	37	2	83	16	40	1.72877	1.54795	487	0	0	0	0	0	0
259	1	50.6795	2	1	1	2	1	1	2	3	0	1	1	1	2	35	1	107	21	40	2.78904	2.66027	409	1	0	0	1	0	0
260	1	46.9288	2	1	3	2	2	3	2	1	0	1	2	2	2	23	0	76	14	46	3.1726	3.0274	318	0	1	0	0	0	0
261	1	36.8329	2	1	3	1	1	3	2	2	1	0	2	2	2	39	1	74	12	39	1.89589	1.85479	0	0	0	0	0	0	0
262	1	26.663	2	1	3	1	1	3	2	1	1	0	1	1	2	33	14	79	12	46	1.89589	1.83562	174	0	0	0	0	0	0
263	1	53.8493	1	1	1	2	2	1	1	3	1	1	1	1	2	28	44	81	29	41	8.81644	8.40822	433	0	1	1	0	0	1
264	1	26.663	2	1	1	1	1	2	2	1	1	0	2	2	2	30	12	81	21	39	1.97534	1.92329	260	0	1	0	0	0	0
265	1	20.4055	1	2	3	1	2	1	1	1	0	0	2	2	2	27	8	81	20	38	1.64384	1.54795	441	0	1	0	0	0	0
266	1	54.4301	1	1	2	3	1	2	2	3	1	1	2	2	2	29	15	86	23	44	2.78904	2.44658	320	0	1	0	0	0	0
267	1	47.0055	2	2	1	2	1	1	2	3	1	1	1	2	2	47	13	93	17	42	2.73151	2.63014	605	0	0	0	1	0	0
268	1	27.2438	2	1	2	1	1	1	2	2	0	0	2	2	2	33	20	86	19	31	1.81096	1.71507	208	1	0	1	0	1	0
269	1	49.5945	2	2	1	2	1	1	2	1	1	1	1	2	2	31	48	87	23	29	8.82192	3.94521	907	0	0	1	0	1	0
270	1	51.2603	2	2	1	2	1	1	2	3	0	1	2	2	2	43	9	68	14	35	3.64658	2.35616	164	0	0	0	0	1	0
271	1	69.6082	1	1	1	2	2	1	1	3	1	1	2	2	2	40	1	69	20	40	2.71233	2.60274	56	0	0	0	0	0	0
272	1	28.4959	2	2	2	1	2	1	2	3	1	0	2	2	2	43	1	74	20	36	2.84658	2.71781	192	0	0	0	0	0	0
273	1	51.6795	2	1	3	2	1	3	2	1	0	1	1	2	2	36	5	82	16	42	2.50137	2.39178	220	0	0	0	0	0	0
274	1	45.8411	2	1	1	2	1	1	2	3	1	1	1	1	2	47	13	80	26	36	2.73151	2.60274	1094	0	0	0	0	0	1
275	1	22.1589	2	1	3	1	2	1	2	1	1	0	1	2	2	27	22	76	25	39	2.86575	2.58356	830	0	1	1	0	0	1
276	1	32.9534	2	2	1	1	1	1	2	1	0	0	2	2	2	27	15	72	26	30	3.14521	2.59726	244	0	1	0	0	1	1
277	1	43.3397	1	2	1	1	1	1	1	3	0	0	1	2	2	23	36	86	30	18	2.09041	2.0411	26	0	1	1	0	1	1
278	1	73.7205	1	1	1	3	2	1	1	3	1	1	2	2	2	34	11	87	21	37	5.49315	5.47945	337	0	0	0	0	0	0
279	1	30.4137	2	2	1	2	1	1	2	1	1	0	1	1	2	34	21	101	21	41	3.14521	2.73973	870	0	0	1	1	0	0
280	1	29.8301	2	1	3	1	1	1	2	3	1	0	2	2	2	39	6	58	10	42	3.87123	2.29589	1029	0	0	0	0	0	0
281	1	39.7562	1	2	1	3	1	2	1	3	1	1	1	2	2	31	20	79	27	36	6.13699	6.01918	636	0	0	1	0	0	1
282	1	29.663	2	1	2	1	2	3	2	2	1	0	2	2	2	43	20	81	21	44	5.64658	4.39452	660	1	0	1	0	0	0
283	1	60.8521	2	1	2	2	1	3	2	3	1	1	1	2	2	59	16	83	19	55	2.46301	2.3589	111	0	0	1	0	0	0
284	1	66.1041	1	1	2	2	2	2	1	3	1	1	1	2	2	40	22	81	22	37	2.63562	2.50685	92	0	0	1	0	0	0
285	1	36.1671	2	2	1	1	1	1	2	1	0	0	1	2	2	18	33	114	28	31	2.37808	2.27671	538	1	1	1	1	1	1
286	1	29.3288	2	1	3	1	1	3	2	2	1	0	2	2	2	28	7	79	10	35	5.64658	2.87123	309	1	1	0	0	1	0
287	1	30.2466	2	1	3	1	1	2	2	1	1	0	1	2	2	29	7	76	21	42	5.64658	3.11507	676	0	1	0	0	0	0
288	1	23.6603	2	1	3	1	2	1	2	3	0	0	2	2	2	30	3	84	10	41	2.67945	2.54521	420	0	1	0	0	0	0
289	1	29.9151	2	1	3	1	1	3	2	3	1	0	2	2	2	49	1	66	11	38	2.56438	2.52329	500	0	0	0	0	0	0
290	1	57.6	1	1	2	2	1	2	1	3	1	1	2	2	2	53	8	85	22	54	3.31233	2.97534	550	0	0	0	0	0	0
291	1	38.0849	2	2	1	2	1	1	2	3	1	1	2	2	2	41	0	81	13	50	2.57808	2.44932	207	1	0	0	0	0	0
292	1	53.0082	1	1	1	2	1	1	1	3	1	1	1	2	2	35	25	87	28	36	2.14521	1.97534	273	0	0	1	0	0	1
293	1	52.0082	1	2	1	2	1	3	1	3	1	1	1	2	2	50	27	111	25	37	2.64658	2.46575	476	1	0	1	1	0	1
294	1	38.0219	2	1	3	1	1	3	2	3	1	0	2	2	2	38	0	65	15	39	2.73151	2.60274	540	0	0	0	0	0	0
295	1	35.7534	2	2	1	1	2	2	2	1	0	0	1	2	2	30	41	83	23	49	4.06027	2.89863	450	0	1	1	0	0	0
296	1	30.4137	2	1	2	1	1	2	2	3	1	0	2	2	2	23	14	80	20	42	4.82192	4.75342	406	0	1	0	0	0	0
297	1	55.0959	1	2	1	2	1	1	2	3	1	1	2	2	2	39	12	81	24	29	3.86301	3.60548	503	0	0	0	0	1	0
298	1	29.411	2	1	2	1	1	3	2	2	1	0	2	2	2	34	6	70	13	50	1.81096	1.72055	245	0	0	0	0	0	0
299	1	30.2055	2	1	3	2	1	3	2	1	1	0	2	2	2	38	0	52	10	51	5.58904	5.52055	340	0	0	0	0	0	0
300	1	34.9205	2	1	3	1	1	3	2	3	1	0	2	2	2	40	3	90	10	52	2.30959	2.2	81	0	0	0	1	0	0
301	1	43.674	2	1	1	2	1	1	2	3	0	1	1	1	2	39	39	94	30	38	7.35616	3.19726	576	0	0	1	1	0	1
302	1	55.0959	2	2	2	2	1	1	2	3	1	1	2	2	2	39	8	87	23	30	6.90137	6.73425	574	0	0	0	0	1	0
303	1	29.663	2	1	3	1	1	3	2	2	1	0	2	1	2	32	15	94	17	38	1.64384	1.47123	500	0	0	0	1	0	0
304	1	27.8301	2	1	3	1	1	3	2	1	1	0	2	2	2	33	27	75	13	40	1.56164	1.47123	404	1	0	1	0	0	0
305	1	30.4986	2	1	3	2	1	3	2	3	1	0	1	2	2	41	8	72	19	44	2.89863	2.7726	509	0	0	0	0	0	0
306	1	32.7507	2	1	2	1	1	2	2	2	1	0	2	2	2	34	2	73	17	37	6.73425	1.47123	532	0	0	0	0	0	0
307	1	28.9151	2	1	1	3	1	2	2	2	1	0	2	2	2	28	10	86	22	38	4.64658	1.47123	135	1	1	0	0	0	0
308	1	20.8247	2	1	2	1	2	1	2	3	0	0	1	1	2	24	24	83	23	40	1.71507	1.47123	451	0	1	1	0	0	0
309	1	30.1644	2	1	3	2	1	3	2	1	1	0	1	2	2	29	20	80	20	46	3.39452	3.2274	405	0	1	1	0	0	0
310	1	46.1041	2	2	1	2	1	2	2	3	1	1	1	2	2	28	12	87	25	33	5.68493	5.2274	364	1	1	0	0	1	1
311	1	21.9096	2	1	3	1	2	1	2	2	0	0	2	2	2	38	6	71	13	43	3.15342	2.92603	633	0	0	0	0	0	0
312	1	45.5068	1	1	1	1	1	2	1	3	1	0	2	2	2	33	0	71	17	50	2.3863	2.21918	38	0	0	0	0	0	0
313	1	47.0904	1	2	1	2	2	1	1	3	1	1	2	2	2	41	36	75	27	27	1.94521	1.92055	17	0	0	1	0	1	1
314	1	44.4219	1	1	1	1	1	2	2	3	1	0	2	2	2	26	24	83	21	34	7.62192	7.23014	570	0	1	1	0	1	0
315	1	29.0767	2	1	1	1	1	2	2	3	1	0	2	2	2	35	10	60	14	39	1.64384	1.54795	378	1	0	0	0	0	0
316	1	29.663	1	1	3	1	2	2	2	3	1	0	2	2	2	38	0	74	22	39	3.36438	2.96712	395	0	0	0	0	0	0
317	1	35.9973	2	1	3	3	1	3	2	1	1	0	2	2	2	36	5	86	10	53	1.64384	1.47123	454	0	0	0	0	0	0
318	1	28.411	2	1	3	1	1	3	2	1	0	0	2	2	2	23	0	73	11	49	3.64658	3.31507	130	0	1	0	0	0	0
319	1	29.8301	2	2	1	3	1	1	2	1	1	0	2	2	2	39	15	101	17	41	4.89863	4.46301	836	0	0	0	1	0	0
320	1	27.411	2	1	3	1	1	3	2	1	1	0	2	2	2	29	10	76	17	36	6.73425	1.50959	144	0	1	0	0	0	0
321	1	28.3288	2	1	3	1	2	1	2	1	1	0	2	2	2	29	16	73	10	38	1.81096	1.76164	46	0	1	1	0	0	0
322	1	78.1973	1	1	3	2	2	2	1	3	0	1	2	2	2	24	2	69	19	22	2.53973	2.41096	273	0	1	0	0	1	0
323	1	32.0548	2	2	1	3	2	1	2	1	0	0	1	1	1	19	42	97	25	23	5.91507	5.74795	396	1	1	1	1	1	1
324	1	24.326	2	2	2	1	1	1	2	1	0	0	2	2	2	26	6	64	22	42	3.94247	2.56438	566	1	1	0	0	0	0
325	1	50.5123	2	1	1	2	1	1	2	3	1	1	2	2	2	37	21	84	25	50	4.06027	3.29315	596	0	0	1	0	0	1
326	1	34.1671	2	1	3	1	1	3	2	1	0	0	2	2	2	31	18	106	22	40	3.31233	3.14521	585	0	0	1	1	0	0
327	1	35.8356	2	1	2	2	1	3	2	3	1	1	2	2	2	37	31	94	23	29	2.14521	2.08493	462	0	0	1	1	1	0
328	1	25.326	1	2	3	1	2	2	1	2	1	0	1	1	2	39	23	113	33	20	3.31233	2.93151	366	0	0	1	1	1	1
329	2	52.2603	1	2	1	2	2	1	1	3	1	1	1	2	2	30	14	86	20	38	2.8137	2.56438	470	0	1	0	0	0	0
330	1	30.3315	1	1	1	2	2	3	1	3	1	1	2	2	2	34	0	76	19	37	1.89589	1.72877	271	0	0	0	0	0	0
331	1	36.5863	2	1	3	1	1	3	2	3	1	0	2	2	2	40	4	79	17	41	2.73151	2.67945	362	0	0	0	0	0	0
332	2	54.6	1	2	1	2	1	1	1	3	1	1	1	2	2	34	43	100	28	28	3.47671	3.1589	236	0	0	1	1	1	1
333	1	31.8329	1	1	3	1	1	2	1	3	1	0	2	2	2	38	15	77	20	34	1.92603	1.68219	6	0	0	0	0	1	0
334	1	25.074	2	1	3	1	1	3	2	1	0	0	2	2	2	31	4	82	13	47	2.97534	2.58356	465	0	0	0	0	0	0
335	1	31.2466	1	2	3	2	1	3	1	3	1	1	1	2	2	51	3	82	20	36	2.56438	2.47945	208	0	0	0	0	0	0
336	1	56.011	2	1	1	3	2	1	2	3	1	1	2	2	2	40	17	90	25	33	2.8274	2.69863	238	1	0	1	1	1	1
337	1	34.6685	2	2	1	3	1	3	2	1	0	1	2	2	2	32	10	84	16	39	3.36438	3.12055	598	1	0	0	0	0	0
338	1	43.2548	2	1	1	1	2	2	2	2	1	0	2	2	2	24	23	82	21	36	1.92603	1.62466	239	0	1	1	0	0	0
339	1	30.3315	2	1	2	1	1	2	2	2	1	0	2	2	2	31	2	71	21	31	2.32877	1.5589	11	0	0	0	0	1	0
340	1	38.0849	2	1	3	3	1	1	2	3	1	0	1	1	2	28	23	88	23	34	2.31233	2.35068	430	0	1	1	1	1	0
341	1	29.4959	2	2	1	1	1	2	2	2	1	0	1	2	2	33	25	82	22	47	5.20548	3.59178	394	0	0	1	0	0	0
342	1	37.4164	2	2	1	2	2	2	1	3	1	1	1	1	1	40	25	89	25	32	6.54795	6.35616	458	0	0	1	1	1	1
343	1	40.1699	2	1	1	2	1	2	2	3	1	1	1	2	2	47	5	93	21	34	3.28767	3.1589	212	0	0	0	1	1	0
344	1	24.8274	2	1	3	1	1	1	2	3	1	0	2	2	2	27	19	72	21	38	2.47945	2.38082	680	1	1	1	0	0	0
345	1	37.4164	2	2	1	2	2	2	2	3	1	1	2	2	2	41	13	75	17	43	6.10685	4.23562	425	1	0	0	0	0	0
346	1	27.3288	2	2	3	1	2	2	2	3	1	0	1	2	2	31	41	84	26	37	2.73151	2.56438	201	0	0	1	0	0	1
347	1	22.326	2	2	1	1	2	1	2	2	0	0	2	2	2	35	37	81	24	43	2.06027	1.95068	419	0	0	1	0	0	0
348	1	49.3425	2	1	1	3	1	2	2	1	1	1	1	1	2	39	1	69	10	53	7.31507	2.03288	526	0	0	0	0	0	0
349	1	26.9918	2	2	3	1	2	1	2	3	0	0	2	2	2	38	5	87	16	40	3.14521	2.92877	129	0	0	0	0	0	0
350	2	47.6767	1	2	1	2	2	1	1	3	1	1	2	2	2	39	9	76	22	36	5.12877	4.44658	399	1	0	0	0	0	0
351	1	24.6603	2	1	3	1	1	3	2	3	1	0	2	2	2	44	15	89	15	49	3.89863	3.18356	476	0	0	0	1	0	0
352	1	30.6658	2	2	2	1	1	3	2	2	0	0	2	2	2	44	22	79	23	36	4.29041	2.00822	390	0	0	1	0	0	0
353	1	55.263	1	1	2	2	1	1	1	3	1	1	2	2	2	35	7	84	20	46	2.92329	2.77534	168	0	0	0	0	0	0
354	1	59.6027	1	1	3	2	2	2	3	1	1	1	1	2	2	30	1	88	19	42	7.85753	1.54795	407	0	1	0	1	0	0
355	2	55.5151	1	2	1	2	2	1	3	3	1	1	2	2	2	35	13	75	17	35	10.5863	9.53973	478	0	0	0	0	1	0
356	1	53.5123	1	2	1	2	2	1	1	3	1	1	2	2	2	40	7	76	18	41	10.5863	6.27123	196	0	0	0	0	0	0
357	1	21.9096	2	2	3	1	1	2	2	3	1	0	2	2	2	42	10	79	20	39	3.14521	2.94247	461	0	0	0	0	0	0
358	1	52.5123	2	2	1	2	1	1	2	3	1	1	1	2	2	37	15	88	23	33	5.14795	5.01644	378	1	0	0	1	1	0
359	1	25.7452	2	1	2	1	1	1	2	3	1	0	2	2	2	29	36	89	22	40	1.81096	1.6411	254	0	1	1	1	0	0
360	1	29.2438	2	1	3	1	1	2	2	1	1	0	2	2	2	31	18	80	21	37	5.39452	1.62466	260	0	0	1	0	0	0
361	1	42.3671	2	2	1	2	2	2	2	3	0	1	2	2	2	28	34	108	28	33	2.12603	2.02466	654	1	1	1	1	1	1
362	1	30.2466	1	1	3	1	1	3	1	3	0	0	2	2	2	28	0	76	11	45	1.89589	1.81096	285	0	1	0	0	0	0
363	1	43.8411	2	1	3	1	1	3	2	1	0	0	2	2	2	34	2	87	10	52	2.52055	2.43014	524	0	0	0	0	0	0
364	1	31.9178	2	1	3	2	1	3	2	2	1	1	2	2	2	36	4	89	15	55	3.57534	3.30685	344	0	0	0	1	0	0
365	1	47.1753	2	1	2	1	2	3	2	3	1	0	1	2	2	40	4	58	12	54	9.31507	9.22192	993	0	0	0	0	0	0
366	2	51.4274	1	1	1	2	1	1	1	3	1	1	1	2	2	34	14	104	21	34	2.47945	2.06027	599	0	0	0	1	1	0
367	1	51.7644	2	1	1	3	2	1	2	3	1	1	2	2	2	23	11	80	26	22	3.7863	2.87123	903	0	1	0	0	1	1
368	1	27.411	2	1	3	1	1	3	2	1	0	0	1	2	2	26	15	85	22	33	1.64384	1.6274	220	0	1	0	0	1	0
369	1	53.1781	2	1	3	2	2	1	2	3	1	1	1	2	2	29	25	95	24	32	6.62466	3.92603	457	0	1	1	1	1	0
370	1	31.937	2	1	3	1	1	3	2	1	1	1	2	2	2	32	23	76	22	35	1.83014	1.70137	201	0	0	1	0	1	0
371	1	26.411	2	2	2	1	1	3	2	3	1	0	1	2	2	39	23	80	22	41	2.39452	2.29863	380	1	0	1	0	0	0
372	1	51.2603	1	1	1	2	1	1	1	1	1	1	2	2	2	36	3	70	21	35	2.69315	2.29589	694	0	0	0	0	1	0
373	1	44.2548	1	1	2	1	1	2	1	1	0	0	1	2	2	28	16	100	20	42	3.56438	2.73151	256	0	1	1	1	0	0
374	1	31.1644	2	1	1	2	1	2	2	3	1	1	1	2	2	44	7	86	18	46	1.89589	1.79726	115	0	0	0	0	0	0
375	1	33.9973	2	1	3	1	1	2	2	1	0	0	2	2	2	28	16	103	19	32	4.64658	4.62466	489	0	1	1	1	1	0
376	1	21.8247	2	2	2	1	2	1	2	2	1	0	2	2	2	33	8	92	14	44	2.14521	1.91233	401	0	0	0	1	0	0
377	1	31.4986	2	1	3	1	2	1	2	2	1	0	2	2	2	33	11	81	22	33	1.81096	1.75342	38	0	0	0	0	1	0
378	1	23.9123	2	1	3	1	2	1	2	2	0	0	2	2	2	38	5	90	12	38	2.39452	2.11781	440	0	0	0	1	0	0
379	2	36.9205	1	2	1	2	2	1	1	3	1	1	2	2	2	37	5	93	14	31	6.73425	3.35342	582	0	0	0	1	1	0
380	1	42.674	2	1	2	1	2	1	2	3	0	0	1	2	2	33	24	84	27	38	9.12877	9.0411	608	0	0	1	0	0	1
381	1	25.9918	2	1	3	1	2	1	2	1	0	0	2	2	2	35	17	65	21	41	4.89863	4.50411	451	0	0	1	0	0	0
382	1	25.2411	2	1	3	1	1	3	2	3	1	0	2	2	2	42	1	77	13	48	5.39452	5.39452	85	0	0	0	0	0	0
383	1	29.2712	2	2	2	1	2	3	2	1	1	0	2	2	2	39	2	71	17	43	3.01918	2.93425	122	0	0	0	0	0	0
384	1	25.8274	2	1	3	1	1	2	2	2	1	0	2	2	2	36	26	85	21	36	2.47945	2.35616	991	0	0	1	0	0	0
385	1	25.074	2	2	1	1	1	2	2	2	0	0	1	1	2	46	7	77	20	40	2.8137	2.43288	456	0	0	0	0	0	0
386	1	52.3452	1	2	2	2	1	3	1	3	1	1	2	2	2	44	6	72	15	48	3.14521	3.04658	468	0	0	0	0	0	0
387	1	40.9233	2	2	2	2	1	3	2	2	1	1	2	2	2	38	10	78	19	41	8.97534	6.77808	635	0	0	0	0	0	0
388	1	26.7479	2	1	3	1	2	3	2	2	0	0	2	2	2	32	0	69	10	56	3.5863	3.0274	373	0	0	0	0	0	0
389	1	53.6795	2	2	1	2	1	2	2	1	1	1	2	2	2	34	10	83	24	37	9.66301	6.61096	167	0	0	0	0	0	0
390	1	29.0767	2	2	2	1	1	1	3	1	0	0	2	2	2	28	16	74	19	40	2.92329	2.69589	518	0	1	1	0	0	0
391	1	39.389	2	2	1	2	2	1	2	1	1	1	1	2	2	17	50	87	27	36	3.77808	4.13151	727	0	1	1	0	0	1
392	1	46.0904	2	1	1	2	1	3	2	3	1	1	2	2	2	40	4	73	20	33	2.30959	2.18082	118	0	0	0	0	1	0
393	1	37.2493	2	2	1	1	2	1	2	3	1	0	2	2	2	25	18	85	27	43	5.14521	2.60548	82	0	1	1	0	0	1
394	1	39.7562	2	2	2	1	2	2	3	1	0	0	1	1	2	18	48	110	34	38	4.2274	4.13151	591	0	1	1	1	0	1
395	1	22.2411	2	2	2	1	2	2	2	1	1	0	2	2	2	27	16	73	18	43	2.2274	1.64384	58	0	1	1	0	0	0
396	1	28.9918	2	1	3	1	1	3	2	1	0	0	2	2	2	30	4	83	13	40	3.35342	2.69863	690	1	1	0	0	0	0
397	1	39	2	1	3	2	1	3	2	3	1	1	2	2	2	38	17	78	21	33	2.8137	2.67945	493	0	0	1	0	1	0
398	1	48.6767	1	1	1	1	1	2	2	3	1	0	2	2	2	37	3	76	19	44	2.00274	1.93151	371	0	0	0	0	0	0
399	1	37.5863	2	2	1	1	2	1	2	3	1	0	2	2	2	33	19	70	13	48	8.90137	4.2274	411	0	0	1	0	0	0
400	1	53.0082	2	2	1	2	1	1	2	3	0	1	2	2	2	44	17	99	22	35	3.7589	3.50959	178	0	0	1	1	1	0
401	1	45.7589	2	1	2	2	1	3	2	3	1	1	2	2	2	56	2	60	15	50	4.14521	4	680	0	0	0	0	0	0
402	1	29.0767	1	1	1	1	2	2	1	3	1	0	2	2	2	22	5	78	21	41	3.88219	3.26849	304	0	1	0	0	0	0
403	2	23.9123	1	1	3	1	1	3	1	3	1	0	2	2	2	27	34	100	22	47	4.68767	4.2137	540	1	1	1	1	0	0
404	1	38.7562	2	1	3	1	1	3	2	2	0	0	2	2	2	43	39	87	18	42	2.14521	1.93425	520	0	0	1	0	0	0
405	1	28.9151	2	2	1	1	1	1	2	3	1	0	1	2	2	25	9	79	20	34	3.96164	2.27945	468	0	1	0	0	1	0
406	1	71.6466	2	2	1	2	2	1	2	3	1	1	1	2	2	28	40	88	27	36	9.47397	6.45753	653	0	1	1	1	0	1
407	1	58.2658	2	1	1	3	2	1	2	1	0	1	2	2	2	18	17	89	22	31	4.37534	4.23836	302	0	1	1	1	1	0
408	1	24.9123	2	2	2	1	1	2	2	1	1	0	2	2	2	37	28	91	20	34	2.40548	2.18082	426	0	0	1	1	1	0
409	1	26.1616	2	2	3	1	2	1	2	2	1	0	2	2	2	40	19	79	10	43	4.03562	3.72055	300	0	0	1	0	0	0
410	1	29.2438	2	1	3	1	1	3	2	3	1	0	1	2	2	28	8	90	21	56	2.31233	2.25753	476	0	1	0	1	0	0
411	1	23.8274	2	2	3	1	1	3	2	2	0	0	2	2	2	30	4	84	19	39	2.73151	2.39452	989	0	1	0	0	0	0
412	1	29.1616	2	2	2	1	1	3	2	3	1	0	2	2	2	38	7	84	11	52	5.41644	2.16164	268	0	0	0	0	0	0
413	2	19.3233	1	2	1	1	2	1	1	3	1	1	2	2	2	41	4	66	19	37	2.75068	2.59726	165	0	0	0	0	0	0
414	1	27.7479	2	1	3	1	1	3	2	2	1	0	2	2	2	39	7	59	14	41	2.73699	2.62192	112	0	0	0	0	0	0
415	1	44.674	2	1	2	1	2	2	2	3	0	0	2	2	2	30	0	75	22	36	5.51233	5.21644	975	0	1	0	0	0	0
416	1	32.8548	1	1	2	1	1	3	1	3	1	0	2	2	2	27	22	94	25	38	2.56438	2.49315	149	0	1	1	1	0	1
417	1	55.011	2	1	2	3	1	3	2	3	0	1	2	2	2	45	0	67	14	45	3.05753	2.90959	665	0	0	0	0	0	0
418	1	57.263	1	1	3	2	1	1	3	3	0	1	2	2	2	50	3	78	20	39	5.63288	5.60822	499	0	0	0	0	0	0
419	1	52.2603	2	1	1	2	1	1	2	3	1	1	1	2	2	38	7	109	27	33	5.87671	5.66849	157	0	0	0	1	1	1
420	1	28.7836	2	1	3	1	1	3	2	1	1	0	1	2	2	42	0	87	15	46	2.64658	2.50685	664	0	0	0	0	0	0
421	1	66.8575	2	1	3	2	1	3	2	3	1	1	2	2	2	45	2	74	15	56	3.93973	3.32877	217	0	0	0	0	0	0
422	1	43.6877	2	1	3	2	1	3	2	3	0	1	1	1	2	34	44	72	26	41	3.7863	3.52329	679	0	0	1	0	0	1
423	1	44.1726	1	2	1	2	1	1	1	3	1	1	1	2	2	36	25	86	25	36	6.96986	6.86301	655	0	0	1	0	0	1
424	2	44.0027	1	2	1	2	1	1	1	3	1	1	1	2	2	30	43	88	30	32	6.96986	6.93151	613	0	1	1	1	1	1
425	1	39.8384	1	2	1	2	1	1	1	3	0	1	2	2	2	41	6	82	21	43	3.08767	2.92877	204	0	0	0	0	0	0
426	2	28.4959	1	1	2	1	2	3	1	3	0	0	2	2	2	31	28	103	23	38	1.58082	1.45205	144	0	0	1	1	0	0
427	1	31.0795	2	1	3	1	1	2	2	1	0	0	2	2	2	26	5	71	19	31	5.07123	4.82192	314	0	1	0	0	1	0
428	1	45.2548	1	1	1	2	2	3	1	3	1	1	2	2	2	38	1	78	20	40	6.93425	1.72329	412	0	0	0	0	0	0
429	1	26.9151	2	1	3	1	1	2	2	2	1	0	2	2	2	38	3	62	17	42	1.56164	1.45205	220	0	0	0	0	0	0
430	1	31.0795	1	2	2	1	1	2	1	1	1	0	2	2	2	42	7	70	18	47	1.56164	1.45205	42	1	0	0	0	0	0
431	1	26.1616	1	2	2	1	1	3	1	3	0	0	2	2	2	34	6	71	20	36	4.28493	3.16438	590	0	0	0	0	0	0
432	1	24.6603	2	2	3	1	2	2	2	2	0	0	2	2	2	32	6	89	21	36	4.28493	2.2	619	0	0	0	1	0	0
433	1	24.989	1	1	3	1	1	3	1	2	0	0	2	2	2	34	1	74	20	40	2.31233	2.2274	442	0	0	0	0	0	0
434	1	55.1808	2	1	1	2	1	2	2	3	0	1	1	2	2	39	12	77	22	40	2.59726	2.50685	169	0	0	0	0	0	0
435	1	32.3315	2	2	1	3	1	2	2	1	1	0	2	2	2	22	36	88	22	36	3.63288	1.93151	406	0	1	1	1	0	0
436	1	38.337	2	2	1	1	1	1	2	3	0	0	1	1	2	32	6	80	20	30	6.40274	5.86301	464	0	0	0	0	1	0
437	1	40.6712	2	1	1	2	1	1	2	3	1	1	2	2	2	38	3	85	17	45	1.49041	1.45205	168	0	0	0	0	0	0
438	1	31.9945	2	1	3	1	1	3	2	3	1	1	1	2	2	32	7	94	11	43	1.47671	1.45205	580	0	0	0	1	0	0
439	1	48.4247	1	1	1	1	2	1	2	3	1	0	2	2	2	31	5	75	20	30	1.72877	1.45205	307	1	0	0	0	1	0
440	1	56.3479	2	1	3	2	1	3	2	3	1	1	1	2	2	37	12	74	20	43	1.72877	1.67945	288	0	0	0	0	0	0
441	1	57.1808	2	2	1	2	2	1	2	3	1	1	1	2	2	36	17	85	24	40	3.57534	3.30685	546	0	0	1	0	0	0
442	1	29.2438	2	1	3	1	1	2	2	3	0	0	2	2	2	43	10	83	17	29	3.2274	3.18356	255	0	0	0	0	1	0
443	1	43.674	1	2	1	2	2	1	1	3	1	1	2	2	2	39	16	66	27	26	3.2274	3.1589	190	0	0	1	0	1	1
444	1	28.411	2	1	3	1	1	3	2	2	1	0	2	2	2	38	3	75	20	41	3.70959	3.61918	230	0	0	0	0	0	0
445	1	36.1671	2	1	1	2	1	2	2	3	1	1	2	2	2	44	11	66	21	47	3.14521	3.06027	276	0	0	0	0	0	0
446	1	58.0986	1	1	1	3	2	1	3	3	1	1	2	2	2	24	25	84	30	30	8.95616	6.41644	490	0	1	1	0	1	1
447	1	22.989	2	1	3	1	2	1	2	2	0	0	2	2	2	30	17	74	20	33	2.09041	1.72055	473	0	1	1	0	1	0
448	1	43.926	2	2	1	1	2	1	2	1	0	0	1	2	2	22	8	99	22	33	1.81918	1.75616	50	0	1	0	1	1	0
449	1	44.8411	2	1	3	2	1	3	2	3	1	1	2	2	2	35	15	84	14	47	1.72877	1.67671	13	0	0	0	0	0	0
450	2	22.1589	1	1	3	1	2	1	1	2	1	0	1	2	2	37	17	76	21	40	3.3863	2.16164	650	0	0	1	0	0	0
451	1	29.9945	2	1	1	1	1	2	2	1	0	0	2	2	2	32	0	79	11	51	2.64658	1.93425	1028	0	0	0	0	0	0
452	1	24.9123	2	2	2	1	1	3	2	3	0	0	1	2	2	33	27	82	21	38	1.86849	1.72055	300	0	0	1	0	0	0
453	1	35.1671	2	1	3	1	1	3	2	1	0	0	2	2	2	30	6	55	10	42	2.06027	1.49041	380	0	1	0	0	0	0
454	1	27.3288	2	2	3	1	1	2	3	2	0	0	2	2	2	33	1	63	11	46	2.47945	2.43288	387	0	0	0	0	0	0
455	1	48.9288	1	2	1	3	1	2	1	1	0	1	1	2	2	22	10	98	22	30	2.29041	2.12329	309	0	1	0	1	1	0
456	1	37.5863	2	2	1	1	1	2	2	3	1	0	1	2	2	33	18	84	27	23	4.93699	4.72877	280	1	0	1	0	1	1
457	2	32.9178	1	2	2	2	2	2	1	3	1	1	2	2	2	44	10	70	21	42	5.9726	5.50411	686	0	0	0	0	0	0
458	1	24.1589	2	1	3	1	1	3	2	1	1	0	2	2	2	33	0	75	20	43	3.89863	2.8411	560	0	0	0	0	0	0
459	1	25.5781	2	2	3	1	1	3	2	2	1	1	1	2	2	31	6	78	19	42	2.31233	2.2274	421	0	0	0	0	0	0
460	1	31.8329	2	2	1	1	2	3	2	1	0	0	2	2	2	35	17	73	20	40	1.81096	1.68219	456	1	0	1	0	0	0
461	1	25.5781	2	1	3	1	1	3	2	1	0	0	1	2	2	31	4	86	10	54	4.64658	4.48767	525	0	0	0	0	0	0
462	1	55.3479	2	1	1	2	1	3	2	3	1	1	1	1	2	44	26	84	24	31	5.74247	5.30411	366	0	0	1	0	1	0
463	1	37.1671	2	1	2	3	1	2	2	1	0	0	2	2	2	36	26	90	18	34	3.42192	2.19452	379	0	0	1	1	1	0
464	1	31.8329	2	1	3	1	1	3	2	2	0	0	2	2	2	33	14	53	16	50	3.65205	3.50411	132	0	0	0	0	0	0
465	1	30.6658	2	2	1	1	1	2	2	3	1	0	2	2	2	36	3	83	19	45	4.73151	4.59178	629	0	0	0	0	0	0
